# Supplementary material for: Structure Driven Tuning of the Catalytic Performance of PtCe-Modified Zeolite ZSM-5 in the CO Oxidation
Source: Molecules. 2026 Jan 1;31(1):156. doi: 10.3390/molecules31010156 (PMC12787153; doi:10.3390/molecules31010156)
Supplement: Supplementary file 1 [file molecules-31-00156-s001.zip]

Archive with 1 entries (1 files):
- molecules-4076404-supplementary.pdf
